# Supplementary material for: High Metabolomic Microdiversity within Co-Occurring Isolates of the Extremely Halophilic Bacterium Salinibacter ruber
Source: PLoS One. 2013 May 31;8(5):e64701. doi: 10.1371/journal.pone.0064701 (PMC3669384; doi:10.1371/journal.pone.0064701)
Supplement: Table S1 — Discriminative metabolites found in the different subsets of strains. (XLSX) [file pone.0064701.s008.xlsx]

## Sheet: Hoja1
Category	Class	Rute	Pathway	SP	RM	%SP	%RM		SP OLD	SP NEW	RM OLD	RM NEW	SN2 SP	P SP	SN2 RM	P RM
1	Amino acid metabolism	1	Arginine and proline metabolism	1	1	0.775194	0.423729		1		1		1		1
		2	Cysteine and methionine metabolism	1	0	0.775194	0						1
		3	Glycine, serine and threonine metabolism	2	3	1.55039	1.27119						2		2	1
		4	Lysine biosynthesis	1	4	0.775194	1.69492						1		2	2
		5	Lysine degradation	1	1	0.775194	0.423729					1	1		1
		6	Phenylalanine, tyrosine and tryptophan biosynthesis	0	0	0	0				1
		7	Tryptophan metabolism	0	0	0	0		1			1
		8	Tyrosine metabolism	0	0	0	0				1
		9	Valine, leucine and isoleucine degradation	2	3	1.55039	1.27119						2		3
2	Biosynthesis of other secondary metabolites	10	Brassinosteroid biosynthesis	1	2	0.775194	0.847458							1	1	1
		11	Flavone and flavonol biosynthesis	1	1	0.775194	0.423729				1		1		1
		12	Glucosinolate biosynthesis	1	0	0.775194	0						1
		13	Isoflavonoid biosynthesis	1	2	0.775194	0.847458			1	3			1	1	1
		14	Isoquinoline alkaloid biosynthesis	0	1	0	0.423729					1				1
		15	Novobiocin biosynthesis	13	14	10.0775	5.9322		1	1	4	3	13		8	6
		16	Penicillin and cephalosporin biosynthesis	1	7	0.775194	2.9661				1	1	1		5	2
		17	Phenylpropanoid biosynthesis	0	2	0	0.847458								2
		18	Puromycin biosynthesis	2	5	1.55039	2.11864							2	3	2
		19	Streptomycin biosynthesis	2	3	1.55039	1.27119			1			2		1	2
		20	Tropane, piperidine and pyridine alkaloid biosynthesis	0	2	0	0.847458								2
3	Carbohydrate metabolism	21	Amino sugar and nucleotide sugar metabolism	1	0	0.775194	0						1
		22	Glycolysis / Gluconeogenesis	2	0	1.55039	0						2
		23	Pentose and glucuronate interconversions	0	4	0	1.69492		1			2			1	3
4	Drug development, other drugs	24	Antacids	1	1	0.775194	0.423729				1		1			1
5	Energy metabolism	25	Nitrogen metabolism	1	0	0.775194	0					2	1
6	Infectious diseases	26	Vibrio cholerae pathogenic cycle	0	1	0	0.423729		1						1
7	Lipid metabolism	27	Alpha-Linolenic acid metabolism	4	4	3.10078	1.69492		2			2	4		3	1
		28	Arachidonic acid metabolism	1	1	0.775194	0.423729		1				1		1
		29	Biosynthesis of unsaturated fatty acids	4	9	3.10078	3.81356					1	3	1	5	4
		30	C21-Steroid hormone metabolism	0	0	0	0					1
		31	Ether lipid metabolism	9	13	6.97674	5.50847					2	9		4	9
		32	Fatty acid biosynthesis	8	11	6.20155	4.66102		4				7	1	7	4
		33	Fatty acid metabolism	0	1	0	0.423729								1
		34	Glycerolipid metabolism	3	9	2.32558	3.81356				2	2	3		3	6
		35	Glycerophospholipid metabolism	5	8	3.87597	3.38983		2		3	5	4	1	5	3
		36	Linoleic acid metabolism	1	3	0.775194	1.27119		2			1	1		2	1
		37	Sphingolipid metabolism	5	13	3.87597	5.50847			4	3	2	3	2	2	11
		38	Steroid biosynthesis	1	6	0.775194	2.54237					2		1	2	4
8	Membrane transport	39	ABC transporters	2	3	1.55039	1.27119						2		3
		40	Phosphotransferase system (PTS);Starch and sucrose metabolism	2	10	1.55039	4.23729				3	3	2			10
9	Metabolism of cofactors and vitamins	41	Biotin metabolism	0	0	0	0		1
		42	Folate biosynthesis	0	1	0	0.423729								1
		43	Lipoic acid metabolism	2	1	1.55039	0.423729		1		2	1	2			1
		44	Pantothenate and CoA biosynthesis	1	0	0.775194	0				1			1
		45	Porphyrin and chlorophyll metabolism	0	0	0	0		1	1
		46	Retinol metabolism	1	2	0.775194	0.847458				1	2	1			2
		47	Riboflavin metabolism	0	0	0	0		1
		48	Ubiquinone and other terpenoid-quinone biosynthesis	0	2	0	0.847458					2			2
10	Metabolism of other amino acid	49	Aminophosphonate metabolism	0	0	0	0				1
		50	Cyanoamino acid metabolism	20	44	15.5039	18.6441		5	2		6	15	5	25	19
		51	Glutathione metabolism	7	9	5.42636	3.81356		6	2	1		7		8	1
		52	Selenoamino acid metabolism	1	1	0.775194	0.423729						1		1
11	Metabolism of terpenoids and polyketides	53	Biosynthesis of 12-, 14- and 16-membered macrolides	0	1	0	0.423729									1
		54	Biosynthesis of type II polyketide backbone	1	6	0.775194	2.54237		2	1	1	5		1	1	5
		55	Biosynthesis of type II polyketide products	5	2	3.87597	0.847458				2	3	3	2	1	1
		56	Brassinosteroid biosynthesis	0	0	0	0
		57	Carotenoid biosynthesis	2	5	1.55039	2.11864			2		3		2	2	3
		58	Diterpenoid biosynthesis	0	1	0	0.423729									1
		59	Insect hormone biosynthesis	2	1	1.55039	0.423729					1	2		1
		60	Monoterpenoid biosynthesis	0	1	0	0.423729								1
		61	Terpenoid backbone biosynthesis	0	1	0	0.423729		1						1
		62	Zeatin biosynthesis	2	2	1.55039	0.847458				1		2		2
12	Nucleotide metabolism	63	Purine metabolism	0	1	0	0.423729		4	1		3			1
		64	Pyrimidine metabolism	1	1	0.775194	0.423729			1	1		1			1
13	Signal transduction	65	Neuroactive ligand-receptor interaction	2	0	1.55039	0						1	1
14	Xenobiotics biodegradation and metabolism	66	Drug metabolism - cytochrome P450	1	2	0.775194	0.847458						1		1	1
		67	Drug metabolism - other enzymes	0	1	0	0.423729					1			1
		68	Metabolism of xenobiotics by cytochrome P450	1	1	0.775194	0.423729				1		1			1
		69	Toluene and xylene degradation	0	1	0	0.423729		1						1
15	Overview	70	Biosynthesis of alkaloids derived from ornithine, lysine and nicotinic acid	0	0	0	0					1
		71	Biosynthesis of plant secondary metabolites	0	1	0	0.423729								1
				129	236	100	100		39	17	36	60	107	22	124	112
